# Supplementary material for: Effect of Cassava Bioethanol By-Products and Crude Palm Oil Feeding on Fatty Acid Composition of Beef Meat and Fat in Crossbred Thai Indigenous Heifers
Source: Animals (Basel). 2024 Dec 2;14(23):3478. doi: 10.3390/ani14233478 (PMC11640199; doi:10.3390/ani14233478)
Supplement: Supplementary file 1 [file animals-14-03478-s001.zip]

Archive with 1 entries (1 files):
- animals-3331054-supplementary.pdf
